# Supplementary material for: Leptomeningeal metastatic cells adopt two phenotypic states
Source: Cancer Rep (Hoboken). 2020 Jan 29;5(4):e1236. doi: 10.1002/cnr2.1236 (PMC7772527; doi:10.1002/cnr2.1236)
Supplement: Supplementary file 5 — Table S1 Table S2 [file CNR2-5-e1236-s001.xlsx]

## Sheet: STable 1
	GeneSymbol	Ensembl ID	logFC	logCPM	PValue
Upregulated in Floating	TERF1P4	ENSG00000215102.2	-5.05556	-3.35422	0.00170826
	POPDC2	ENSG00000121577.9	-4.08684	-2.44811	4.25734e-05
	RP11-82L18.4	ENSG00000231632.1	-3.8747	-2.59896	0.000182648
	CXorf31	ENSG00000204904.3	-3.51449	-2.83083	0.0011417
	CECR6	ENSG00000183307.3	-3.42274	-2.89515	0.0017508
	RP4-555D20.4	ENSG00000272121.1	-2.57721	-2.44821	0.00207055
	FTH1P12	ENSG00000213362.3	-2.02114	-1.89215	0.00198365
	LINC00622	ENSG00000260941.1	-1.95794	-2.10767	0.00491056
	LHFPL5	ENSG00000197753.6	-1.67216	-1.83259	0.00730796
	CLEC2B	ENSG00000110852.4	-1.51632	-1.01235	0.00194048
	CDC20P1	ENSG00000231007.4	-1.51432	-1.39943	0.00547625
	LINC00852	ENSG00000231177.4	-1.30324	-0.743345	0.0040053
	PSMD6-AS2	ENSG00000239653.1	-1.2574	-0.880795	0.00700716
	MALAT1	ENSG00000251562.3	-1.01647	6.13977	6.56642e-11
	ANGPTL4	ENSG00000167772.7	-0.963632	1.92458	0.000407863
	MTRNR2L1	ENSG00000256618.1	-0.913652	0.680523	0.00621108
	ZNF618	ENSG00000157657.10	-0.890914	0.834053	0.00600296
	MT-ND5	ENSG00000198786.2	-0.75208	10.3637	1.07507e-06
	RGS17	ENSG00000091844.3	-0.746555	2.18853	0.00391866
	RP11-496N12.9	ENSG00000272441.1	-0.684104	2.25871	0.00738437
	FLRT3	ENSG00000125848.9	-0.66378	2.51772	0.00680776
	MT-RNR2	ENSG00000210082.2	-0.650721	11.9678	3.93103e-05
	MT-ND3	ENSG00000198840.2	-0.594334	9.57176	8.8423e-05
	HNRNPU-AS1	ENSG00000188206.5	-0.594196	4.51373	0.000670846
	ARNT2	ENSG00000172379.14	-0.583474	5.17085	0.000408556
	CA9	ENSG00000107159.8	-0.577852	3.99568	0.00216867
	MT-ND2	ENSG00000198763.3	-0.571955	10.7729	0.000224531
	MT-RNR1	ENSG00000211459.2	-0.56794	9.52025	0.000176125
	hsa-mir-6723	ENSG00000237973.1	-0.555991	3.79198	0.00424978
	MT-ND4	ENSG00000198886.2	-0.55321	12.2016	0.000487479
	MT-ND4L	ENSG00000212907.2	-0.550896	9.42567	0.000266726
	ARRDC3	ENSG00000113369.4	-0.54874	4.56327	0.00158999
	NDRG1	ENSG00000104419.10	-0.544596	7.11155	0.000238734
	MT-CO2	ENSG00000198712.1	-0.540147	11.7963	0.000612874
	MT-CO1	ENSG00000198804.2	-0.532698	12.5175	0.000826931
	MT-ATP6	ENSG00000198899.2	-0.525359	10.7782	0.000697705
	MT-CYB	ENSG00000198727.2	-0.524265	10.7898	0.000717705
	HAS3	ENSG00000103044.6	-0.518532	5.30736	0.00155731
	CTB-89H12.4	ENSG00000230551.3	-0.512685	4.29357	0.00431958
	RP5-857K21.11	ENSG00000198744.5	-0.490327	7.08228	0.000934615
	PFDN4	ENSG00000101132.5	-0.485151	5.22642	0.0031637
	KIAA1199	ENSG00000103888.11	-0.477893	4.91814	0.00420836
	MT-ATP8	ENSG00000228253.1	-0.473248	8.70981	0.0014745
	NEAT1	ENSG00000245532.4	-0.472283	7.31558	0.00140305
	MT-CO3	ENSG00000198938.2	-0.458368	11.8432	0.00364288
	MT-ND1	ENSG00000198888.2	-0.441616	10.4286	0.00409182
	ASPM	ENSG00000066279.12	-0.425588	7.25054	0.00400574
Upregulated in Adherent	ICAM1	ENSG00000090339.4	0.393125	7.69362	0.00766447
	PDLIM1	ENSG00000107438.4	0.395232	7.40292	0.00745192
	TGM2	ENSG00000198959.7	0.404071	9.02172	0.00695298
	NFKB2	ENSG00000077150.13	0.405164	6.52425	0.00753975
	JUNB	ENSG00000171223.4	0.40897	6.502	0.00705631
	EEF1A1P5	ENSG00000196205.7	0.421674	5.39128	0.00973491
	AMOTL2	ENSG00000114019.10	0.44066	7.19391	0.00290014
	MGAM	ENSG00000257335.4	0.446286	5.30752	0.00641626
	SERPINE1	ENSG00000106366.7	0.456327	6.80511	0.00232923
	TMEM139	ENSG00000178826.6	0.460475	6.04501	0.00297105
	CYR61	ENSG00000142871.11	0.47103	5.4905	0.00371495
	NUAK2	ENSG00000163545.7	0.471566	4.30537	0.00853364
	EGR1	ENSG00000120738.7	0.500085	5.31954	0.00225364
	TFPI2	ENSG00000105825.7	0.54236	6.90133	0.000283056
	TSPAN2	ENSG00000134198.5	0.547509	5.35852	0.000815294
	DKK1	ENSG00000107984.5	0.559555	4.91152	0.000823876
	PTGS2	ENSG00000073756.7	0.592248	3.83789	0.0021546
	CXCL1	ENSG00000163739.4	0.602693	5.57377	0.000188674
	OLR1	ENSG00000173391.4	0.621924	7.98234	2.49595e-05
	IL8	ENSG00000169429.6	0.622909	7.68687	2.49733e-05
	CCL20	ENSG00000115009.7	0.651588	2.58928	0.00721527
	IFIT3	ENSG00000119917.9	0.678147	2.7261	0.00436782
	LTB	ENSG00000227507.2	0.68113	2.37104	0.00664263
	IL32	ENSG00000008517.12	0.730624	2.22359	0.00449757
	TMEM52B	ENSG00000165685.4	0.75792	3.34854	0.000351298
	ADRB2	ENSG00000169252.4	0.772106	1.55008	0.00722457
	FAM89A	ENSG00000182118.5	0.800772	1.11374	0.00925729
	TNF	ENSG00000232810.3	0.805451	2.1047	0.00217354
	IL6	ENSG00000136244.7	0.824825	1.39755	0.00504978
	FOSB	ENSG00000125740.9	0.971814	1.7686	0.000520274
	CXCL3	ENSG00000163734.4	1.13717	0.266118	0.0016904
	NLRP10	ENSG00000182261.3	1.14392	-0.561509	0.0081599
	DUSP1	ENSG00000120129.5	1.1693	4.17	3.02574e-10
	RP11-500C11.3	ENSG00000272269.1	1.21906	-0.387981	0.00357543
	RPPH1	ENSG00000259001.2	1.24144	-0.225718	0.00206805
	NBPF16	ENSG00000203827.7	1.26235	-0.968844	0.0081648
	RP11-263K19.4	ENSG00000231064.1	1.5348	-1.20552	0.00295801
	FOS	ENSG00000170345.5	1.57223	5.76124	3.7832e-22
	NME2	ENSG00000011052.16	1.62057	-1.21425	0.00187413

## Sheet: STable 2
Patient	Primary tumor type	Cytology and/or CTC	MRI brain and/or spine	LM-free survival (months)	Post-LM OS (days)
1	breast	positive	negative	14	4
2	lung	positive	negative	5	35
3	lung, kidney	positive	negative	26	30
4	breast, lung	positive	negative	144	102
5	lung	positive	negative	64	54
6	lung	positive	negative	30	42
7	lung	positive	negative	77	68
8	lung	positive	negative	2	33
9	lung, Hodgkin's lymphoma	negative	positive	3	325
10	breast	negative	positive	30	24
11	breast	negative	positive	218	34
12	lung, bladder	negative	positive	15	24
13	lung	negative	positive	18	196
14	breast	negative	positive	23	239
15	lung	negative	positive	16	201
16	lung, endometrium	negative	positive	47	460
17	lung	negative	positive	33	582
18	breast	negative	positive	55	175
19	breast	negative	positive	34	674
20	breast	positive	positive	60	83
21	lung	positive	positive	26	9
22	lung	positive	positive	24	282
23	breast	positive	positive	15	201
24	lung	positive	positive	19	117
25	lung, bladder	positive	positive	15	78
26	breast, lung	positive	positive	74	593
27	lung, breast	positive	positive	166	57
28	breast	positive	positive	42	99
29	lung	positive	positive	85	75
30	lung	positive	positive	63	235
31	lung, bladder, prostate	positive	positive	39	924
32	lung, cecum	positive	positive	32	116
33	lung	positive	positive	51	17
34	breast	positive	positive	69	87
35	lung	positive	positive	33	223
